# Supplementary material for: From controllers to cognition: the importance of selection factors on video game and gameplay mechanic-derived cognitive differences
Source: Behav Brain Funct. 2024 Dec 20;20:35. doi: 10.1186/s12993-024-00258-7 (PMC11662776; doi:10.1186/s12993-024-00258-7)
Supplement: Supplementary file 1 — Additional file 1. [file 12993_2024_258_MOESM1_ESM.xlsx]

## Sheet: Full sample - SR (1)
																		Note: Model 4 previously was based on M1. Model 4 (updated) is based on M3
	Spatial Block Design
		Model 1				Model 2				Model 3				Model 4				Model 4 (updated)
	Effect	Estimate	SE	95% CI		Estimate	SE	95% CI		Estimate	SE- replace with p value	95% CI		Estimate	SE	95% CI		Estimate	SE	95% CI
	Intercept	47.9628	1.4296	45.1608	50.7648	47.9757	1.4327	45.1677	50.7838	46.5321 [44.159, 48.9052]	1.2108	44.1591	48.9052	45.8036	1.191	43.4693	48.1378	46.4995	1.2117	44.1246	48.8745
	CAP project	3.5515	1.2375	1.126	5.977	3.5753	1.2367	1.1514	5.9992	1.9377	1.0324	-0.0858	3.9612	1.856	1.0442	-0.1905	3.9026	1.9219	1.0339	-0.1046	3.9484
	LTS project	0	0	0	0	0	0	0	0	0	0	0	0	0	0	0	0	0	0	0	0
	cats_age	-0.3516	0.1259	-0.5983	-0.1049	-0.3548	0.126	-0.6018	-0.1079	-1.0942	0.2387	-1.562	-0.6264	-1.0936	0.2378	-1.5597	-0.6275	-1.0966	0.2382	-1.5634	-0.6297			nongamers
	adopted	-2.5912	0.9241	-4.4025	-0.78	-2.6111	0.9247	-4.4235	-0.7987	-1.8611	0.8068	-3.4425	-0.2798	-1.8963	0.81	-3.4839	-0.3087	-1.8303	0.8024	-3.403	-0.2576				adjusted
	Male	2.7293	0.6401	1.4747	3.9839	2.7302	0.6415	1.473	3.9875	1.5154	0.5387	0.4597	2.5712	1.8912	0.5121	0.8875	2.8949	1.5248	0.5379	0.4705	2.579				unadjusted
	White_orig	0.724	1.2392	-1.7048	3.1527	0.7032	1.2455	-1.7379	3.1443	0.248	1.0079	-1.7274	2.2235	0.2829	1.0122	-1.701	2.2668	0.2314	1.0065	-1.7413	2.2041			gamers- action only cc3=.5
	hispanic_ORIG_adj	-0.7232	1.5013	-3.6657	2.2193	-0.7471	1.5104	-3.7074	2.2131	0.4846	1.0874	-1.6467	2.6159	0.6653	1.0864	-1.464	2.7947	0.4789	1.1061	-1.6891	2.6469			#VALUE!	adjusted
	cISCED	1.0969	0.1361	0.8301	1.3636	1.0931	0.1363	0.826	1.3601	0.0399	0.1195	-0.1943	0.2741	0.0485	0.1202	-0.187	0.284	0.0323	0.1201	-0.2032	0.2678
	play_vg	2.4564	0.6835	1.1168	3.796	2.3965	0.6861	1.0518	3.7412	1.1485	0.5771	0.0174	2.2797	0.7407	0.5543	-0.3457	1.8271	1.3693	0.5119	0.3659	2.3727				unadjusted
	cCL_VG_hours	-0.0756	0.1111	-0.2932	0.1421	-0.0758	0.1154	-0.302	0.1505	-0.2104	0.0911	-0.389	-0.0317					-0.2002	0.0916	-0.3798	-0.0206
	cc1	4.6614	1.734	1.2629	8.0599	3.5258	3.5653	-3.4621	10.5137	2.7468	1.4964	-0.1861	5.6797	2.3156	1.5041	-0.6324	5.2637
	cCL_VG_hours*cc1					0.3056	0.6634	-0.9946	1.6059															gamers-puzzle only
	cc2	3.4784	1.3095	0.9119	6.045	2.9198	3.1662	-3.2858	9.1253	0.891	1.136	-1.3356	3.1176	1.0358	1.1385	-1.1956	3.2672
	cCL_VG_hours*cc2					0.1185	0.5633	-0.9855	1.2225
	cc3	1.9228	1.184	-0.3977	4.2434	1.2942	2.1337	-2.8877	5.4762	2.5797	0.9655	0.6873	4.4721					2.4784	0.9704	0.5764	4.3805			gamers both
	cCL_VG_hours*cc3					0.1569	0.4479	-0.7209	1.0347
	cats_age16_diffC15									0.7396	0.2264	0.2959	1.1833	0.7348	0.2258	0.2922	1.1774	0.7409	0.2258	0.2984	1.1834
	cadwafull									0.4955	0.0226	0.4513	0.5398	0.4905	0.0226	0.4461	0.5348	0.4989	0.0223	0.4552	0.5427
																								8 points 4 lines
	Number of Observations Used	1165				1165				1165				1165				1165
	Paper Form Board
		Model 1				Model 2				Model 3				Model 4				Model 4 (updated)
	Effect	Estimate	SE	95% CI		Estimate	SE	95% CI		Estimate	SE	95% CI		Estimate	SE	95% CI		Estimate	SE	95% CI
	Intercept	10.7076	0.5732	9.5841	11.831	10.843	0.5839	9.6986	11.9875	10.2999	0.5078	9.3047	11.2952	10.0085	0.5109	9.0071	11.0098	10.2543	0.5114	9.2521	11.2566
	CAP project	1.2305	0.5332	0.1854	2.2757	1.2514	0.5399	0.1933	2.3095	0.7314	0.4673	-0.1845	1.6472	0.7331	0.4706	-0.1892	1.6554	0.7297	0.4714	-0.1943	1.6536
	LTS project	0	0	0	0	0	0	0	0	0	0	0	0	0	0	0	0	0	0	0	0
	cats_age	-0.0093	0.0508	-0.1089	0.0904	-0.0109	0.0515	-0.112	0.0901	-0.3026	0.0889	-0.477	-0.1283	-0.3037	0.088	-0.4762	-0.1311	-0.3056	0.0894	-0.4809	-0.1304
	adopted	-0.8345	0.3892	-1.5974	-0.0717	-0.8409	0.3934	-1.6118	-0.0699	-0.5527	0.3562	-1.2507	0.1454	-0.545	0.3561	-1.243	0.1529	-0.5423	0.3562	-1.2404	0.1559
	Male	0.8933	0.2598	0.3841	1.4025	0.9231	0.268	0.3978	1.4483	0.4588	0.235	-0.0017	0.9193	0.43	0.2367	-0.034	0.8939	0.4838	0.2243	0.0442	0.9234
	White_orig	0.2371	0.4824	-0.7085	1.1826	0.2211	0.4856	-0.7307	1.1729	0.0618	0.4129	-0.7475	0.8712	0.084	0.422	-0.7432	0.9112	0.0907	0.4177	-0.7279	0.9093
	hispanic_ORIG_adj	0.2112	0.5757	-0.917	1.3395	0.1592	0.5881	-0.9935	1.3119	0.5901	0.5248	-0.4385	1.6186	0.6393	0.5337	-0.4066	1.6853	0.632	0.5308	-0.4084	1.6723
	cISCED	0.2837	0.0586	0.1688	0.3985	0.2639	0.0603	0.1457	0.3822	-0.1096	0.0562	-0.2198	0.0006	-0.1018	0.0563	-0.212	0.0085	-0.1079	0.0562	-0.218	0.0022
	play_vg	0.8956	0.2739	0.3588	1.4324	0.8424	0.2896	0.2747	1.4101	0.3624	0.246	-0.1197	0.8446	0.4682	0.2264	0.0244	0.912	0.5387	0.2194	0.1087	0.9688
	cCL_VG_hours	-0.037	0.0446	-0.1244	0.0503	-0.054	0.0475	-0.1471	0.0392	-0.102	0.0401	-0.1807	-0.0234					-0.1001	0.0401	-0.1787	-0.0215
	cc1	1.5676	0.7612	0.0756	3.0595	1.0814	1.3854	-1.6341	3.7968	1.0341	0.6561	-0.2518	2.3201
	cCL_VG_hours*cc1					0.1303	0.2998	-0.4574	0.7179
	cc2	0.4497	0.5858	-0.6985	1.5979	0.1915	1.3821	-2.5174	2.9003	-0.4813	0.5701	-1.5986	0.636
	cCL_VG_hours*cc2					0.0419	0.2633	-0.4741	0.558
	cc3	0.1076	0.5062	-0.8845	1.0996	-0.2034	1.0108	-2.1846	1.7778	0.3487	0.4511	-0.5355	1.2329	0.1746	0.447	-0.7015	1.0507
	cCL_VG_hours*cc3					0.0793	0.212	-0.3363	0.4948
	cats_age16_diffC15									0.2841	0.0757	0.1358	0.4325	0.2826	0.0752	0.1353	0.4299	0.2858	0.0759	0.1371	0.4346
	cadwafull									0.1756	0.0099	0.1562	0.195	0.1735	0.01	0.1539	0.193	0.1751	0.0099	0.1558	0.1945
	Number of Observations Used	1188				1188				1188				1188				1188
	Card Rotations
		Model 1				Model 2				Model 3				Model 4				Model 4 (updated)
	Effect	Estimate	SE	95% CI		Estimate	SE	95% CI		Estimate	SE	95% CI		Estimate	SE	95% CI		Estimate	SE	95% CI
	Intercept	111.211	5.4349	100.559	121.863	111.063	5.472	100.338	121.788	105.785	5.4929	95.0188	116.551	104.225	5.4321	93.5781	114.872	104.225	5.4321	93.5781	114.872
	CAP project	19.8382	4.6975	10.6312	29.0451	19.8478	4.6935	10.6487	29.0468	16.3905	4.5228	7.526	25.2551	16.323	4.5321	7.4402	25.2058	16.323	4.5321	7.4402	25.2058
	LTS project	0	0	0	0	0	0	0	0	0	0	0	0	0	0	0	0	0	0	0	0
	cats_age	-1.6598	0.4529	-2.5474	-0.7722	-1.666	0.4536	-2.555	-0.777	-5.2166	1.4733	-8.1042	-2.3289	-5.239	1.4791	-8.1379	-2.3401	-5.239	1.4791	-8.1379	-2.3401
	adopted	-1.2741	3.6368	-8.402	5.8538	-1.2533	3.6281	-8.3643	5.8577	-0.1916	3.4467	-6.947	6.5638	-0.1705	3.449	-6.9304	6.5894	-0.1705	3.449	-6.9304	6.5894
	Male	14.8545	2.5447	9.8671	19.842	14.7809	2.5469	9.7891	19.7727	12.2313	2.4479	7.4335	17.0292	12.3898	2.2798	7.9215	16.8581	12.3898	2.2798	7.9215	16.8581
	White_orig	5.6433	4.6856	-3.5402	14.8268	5.5214	4.7092	-3.7085	14.7513	4.1809	4.427	-4.4958	12.8576	4.2336	4.4615	-4.5107	12.9779	4.2336	4.4615	-4.5107	12.9779
	hispanic_ORIG_adj	-3.3569	5.5001	-14.137	7.4232	-3.33	5.5339	-14.1762	7.5161	-0.802	5.2508	-11.0934	9.4895	-0.5582	5.2423	-10.8329	9.7165	-0.5582	5.2423	-10.8329	9.7165
	cISCED	2.5575	0.5588	1.4622	3.6528	2.5441	0.5595	1.4475	3.6407	0.2179	0.5649	-0.8893	1.3251	0.2407	0.563	-0.8627	1.3442	0.2407	0.563	-0.8627	1.3442
	play_vg	7.5066	2.7385	2.1393	12.874	7.3621	2.7163	2.0383	12.686	3.8148	2.5956	-1.2724	8.9021	3.9964	2.23	-0.3744	8.3673	3.9964	2.23	-0.3744	8.3673
	cCL_VG_hours	-0.2367	0.4182	-1.0563	0.5829	-0.1388	0.4423	-1.0057	0.7281	-0.5182	0.3968	-1.296	0.2595
	cc1	10.1343	6.8636	-3.3181	23.5867	12.0936	12.772	-12.939	37.1262	6.4798	6.2932	-5.8547	18.8144
	cCL_VG_hours*cc1					-0.6397	2.5063	-5.552	4.2725
	cc2	4.8577	5.3231	-5.5753	15.2907	-0.517	11.3258	-22.7152	21.6811	-0.2748	5.2195	-10.5048	9.9551
	cCL_VG_hours*cc2					1.2151	2.3152	-3.3225	5.7528
	cc3	1.0077	4.6858	-8.1763	10.1918	2.0754	8.6884	-14.9535	19.1043	2.1932	4.3476	-6.3279	10.7144
	cCL_VG_hours*cc3					-0.204	1.7249	-3.5847	3.1766
	cats_age16_diffC15									3.6041	1.3816	0.8963	6.3119	3.6136	1.3884	0.8924	6.3348	3.6136	1.3884	0.8924	6.3348
	cadwafull									1.1027	0.1041	0.8986	1.3068	1.0963	0.1035	0.8935	1.2991	1.0963	0.1035	0.8935	1.2991
	Number of Observations Used	1171				1171				1171				1171				1171

## Sheet: Full sample - PS (1)
	Digit Symbol
		Model 1					Model 2				Model 3				Model 4				Model 4 (updated)
	Effect	Estimate	Adjusted P-value	SE	95% CI		Estimate	SE	95% CI		Estimate	SE	95% CI		Estimate	SE	95% CI		Estimate	SE	95% CI
	Intercept	87.2084		1.8979	83.4887	90.9282	87.1035	1.8975	83.3844	90.8226	85.8575	1.7132	82.4997	89.2153	85.5936	1.6894	82.2824	88.9048	85.5936	1.6894	82.2824	88.9048
	CAP project	3.3245		1.8968	-0.3932	7.0422	3.3346	1.8901	-0.3699	7.039	1.6629	1.9102	-2.081	5.4067	1.6839	1.913	-2.0656	5.4334	1.6839	1.913	-2.0656	5.4334
	LTS project	0		0	0	0	0	0	0	0	0	0	0	0	0	0	0	0	0	0	0	0
	cats_age	-0.4635		0.1785	-0.8134	-0.1136	-0.4675	0.1784	-0.8173	-0.1178	-1.2212	0.35	-1.9071	-0.5353	-1.22	0.3498	-1.9055	-0.5345	-1.22	0.3498	-1.9055	-0.5345
	adopted	-1.2645		1.3156	-3.8431	1.3141	-1.236	1.3084	-3.8005	1.3285	-0.513	1.2271	-2.9181	1.8922	-0.462	1.2306	-2.874	1.95	-0.462	1.2306	-2.874	1.95
	Male	-5.3518		0.9397	-7.1935	-3.51	-5.4047	0.939	-7.2452	-3.5642	-6.5887	0.8586	-8.2715	-4.9059	-6.8667	0.8238	-8.4814	-5.2521	-6.8667	0.8238	-8.4814	-5.2521
	White_orig	-0.0012		1.6314	-3.1986	3.1962	-0.0856	1.6315	-3.2833	3.1121	-0.6081	1.4314	-3.4137	2.1974	-0.629	1.4315	-3.4348	2.1768	-0.629	1.4315	-3.4348	2.1768
	hispanic_ORIG_adj	-0.268		2.0123	-4.2122	3.6761	-0.2366	2.0085	-4.1732	3.7	0.7515	1.8337	-2.8425	4.3455	0.716	1.8304	-2.8715	4.3035	0.716	1.8304	-2.8715	4.3035
	cISCED	2.3612		0.2086	1.9523	2.7702	2.3528	0.2087	1.9437	2.7618	1.2755	0.2044	0.8748	1.6762	1.2786	0.2047	0.8773	1.6799	1.2786	0.2047	0.8773	1.6799
	play_vg	2.3571		1.0238	0.3505	4.3637	2.2637	1.0284	0.2481	4.2793	1.0303	0.957	-0.8455	2.9061	1.366	0.8349	-0.2704	3.0023	1.366	0.8349	-0.2704	3.0023
	cCL_VG_hours	0.0111		0.1615	-0.3055	0.3277	0.0789	0.1664	-0.2472	0.4049	-0.1351	0.1491	-0.4275	0.1572
	cc1	4.9427		2.5273	-0.0107	9.8961	6.3394	4.4771	-2.4356	15.1144	2.9687	2.3421	-1.6219	7.5592
	cCL_VG_hours*cc1						-0.4585	0.9142	-2.2503	1.3332
	cc2	3.3228		1.9794	-0.5568	7.2024	-0.6958	4.7156	-9.9382	8.5467	0.6398	1.8907	-3.0658	4.3455
	cCL_VG_hours*cc2						0.903	0.91	-0.8806	2.6865
	cc3	-1.9735		1.9529	-5.8011	1.8542	-0.5195	3.8597	-8.0844	7.0454	-1.2878	1.7598	-4.737	2.1614
	cCL_VG_hours*cc3						-0.3152	0.7438	-1.7731	1.1426	0.7529	0.3134	0.1387	1.3671
	cats_age16_diffC15										0.5125	0.0415	0.4312	0.5938	0.7503	0.3137	0.1355	1.3651	0.7503	0.3137	0.1355	1.3651
	cadwafull														0.514	0.0409	0.4337	0.5942	0.514	0.0409	0.4337	0.5942
	Number of Observations Used	1164					1164				1164				1164				1164
	Digit Span
		Model 1					Model 2				Model 3				Model 4				Model 4 (updated)
	Effect	Estimate	Adjusted P-value	SE	95% CI		Estimate	SE	95% CI		Estimate	SE	95% CI		Estimate	SE	95% CI		Estimate	SE	95% CI
	Intercept	17.8372		0.6011	16.659	19.0155	17.8562	0.593	16.6939	19.0185	17.4931	0.5591	16.3974	18.5888	17.2849	0.5459	16.2149	18.3548	17.2964	0.5537	16.2112	18.3816
	CAP project	0.5796		0.5236	-0.4466	1.6058	0.6364	0.5202	-0.3832	1.6561	0.1633	0.4932	-0.8034	1.1299	0.1602	0.4937	-0.8075	1.1279	0.1499	0.4921	-0.8145	1.1143
	LTS project	0		0	0	0	0	0	0	0	0	0	0	0	0	0	0	0	0	0	0	0
	cats_age	0.0282		0.0464	-0.0628	0.1191	0.02	0.0461	-0.0703	0.1103	-0.1381	0.0746	-0.2842	0.008	-0.1365	0.0751	-0.2837	0.0108	-0.1364	0.0749	-0.2832	0.0105
	adopted	-0.8275		0.3675	-1.5478	-0.1071	-0.865	0.3661	-1.5826	-0.1474	-0.6199	0.3555	-1.3166	0.0769	-0.6227	0.3562	-1.3208	0.0754	-0.6174	0.3562	-1.3154	0.0807
	Male	0.3837		0.2763	-0.1578	0.9252	0.3665	0.2758	-0.174	0.9069	0.0577	0.2595	-0.4509	0.5664	0.0275	0.2447	-0.452	0.507	0.0465	0.2434	-0.4306	0.5236
	White_orig	0.1701		0.5512	-0.9104	1.2505	0.0744	0.5457	-0.9952	1.144	0.0463	0.506	-0.9454	1.038	0.0403	0.503	-0.9455	1.0261	0.0128	0.5123	-0.9913	1.0168
	hispanic_ORIG_adj	-0.3783		0.7898	-1.9262	1.1696	-0.4291	0.7893	-1.9761	1.1179	-0.0603	0.7308	-1.4926	1.372	-0.051	0.7346	-1.4908	1.3888	-0.0742	0.738	-1.5206	1.3723
	cISCED	0.2665		0.0621	0.1446	0.3883	0.2546	0.062	0.133	0.3762	-0.0133	0.0628	-0.1364	0.1099	-0.009	0.0624	-0.1314	0.1134	-0.0155	0.0624	-0.1378	0.1068
	play_vg	0.2843		0.3016	-0.3067	0.8753	0.1104	0.3098	-0.4968	0.7177	-0.0534	0.284	-0.61	0.5033	-0.1282	0.2776	-0.6722	0.4158	-0.128	0.2363	-0.5911	0.3351
	cCL_VG_hours	-0.0479		0.0451	-0.1364	0.0406	-0.0275	0.0484	-0.1222	0.0673	-0.0834	0.0428	-0.1673	0.0005
	cc1	1.5236		0.7292	0.0943	2.9529	-0.7331	1.1146	-2.9177	1.4516	1.0173	0.6627	-0.2815	2.3161	0.9626	0.661	-0.3328	2.2581
	cCL_VG_hours*cc1						0.5797	0.269	0.0525	1.1069
	cc2	1.6038		0.7684	0.0978	3.1098	-1.7751	1.5577	-4.8281	1.278	0.9166	0.7289	-0.5121	2.3454	0.8425	0.719	-0.5667	2.2516
	cCL_VG_hours*cc2						0.7331	0.2727	0.1987	1.2676
	cc3	-0.231		0.5211	-1.2523	0.7903	-0.1579	0.9648	-2.0489	1.7332	-0.0566	0.4885	-1.0141	0.9009
	cCL_VG_hours*cc3						-0.0035	0.182	-0.3602	0.3532
	cats_age16_diffC15										0.1627	0.0721	0.0214	0.304	0.1604	0.0727	0.0179	0.3029	0.1604	0.0725	0.0184	0.3025
	cadwafull										0.1313	0.0116	0.1087	0.154	0.13	0.0115	0.1074	0.1526	0.1322	0.0116	0.1094	0.155
	Number of Observations Used	1165					1165				1165				1165				1165
	Colorado Perceptual Speed
		Model 1					Model 2				Model 3				Model 4				Model 4 (updated)
	Effect	Estimate	Adjusted P-value	SE	95% CI		Estimate	SE	95% CI		Estimate	SE	95% CI		Estimate	SE	95% CI		Estimate	SE	95% CI
	Intercept	39.4695		1.3	36.9217	42.0174	39.3773	1.2884	36.8521	41.9025	38.8606	1.1471	36.6123	41.109	38.8742	1.1455	36.6291	41.1193	38.7798	1.1583	36.5095	41.05
	CAP project	2.3653		0.9628	0.4783	4.2523	2.4146	0.9529	0.5468	4.2823	1.6161	0.917	-0.1813	3.4134	1.6204	0.9172	-0.1773	3.4181	1.6166	0.9206	-0.1879	3.421
	LTS project	0		0	0	0	0	0	0	0	0	0	0	0	0	0	0	0	0	0	0	0
	cats_age	-0.3535		0.0898	-0.5296	-0.1775	-0.3632	0.0889	-0.5374	-0.189	-0.5787	0.1599	-0.8921	-0.2652	-0.5785	0.1599	-0.8918	-0.2651	-0.5785	0.1598	-0.8917	-0.2653
	adopted	-0.9515		0.7054	-2.3341	0.4312	-0.9587	0.6963	-2.3235	0.4061	-0.3618	0.6612	-1.6577	0.9341	-0.3603	0.6609	-1.6557	0.9351	-0.3595	0.6626	-1.6583	0.9392
	Male	-0.9493		0.5064	-1.9418	0.0433	-1.0122	0.5056	-2.0032	-0.0211	-1.7495	0.4671	-2.665	-0.834	-1.776	0.4546	-2.667	-0.8851	-1.7559	0.4546	-2.6468	-0.8649
	White_orig	-0.5823		1.1909	-2.9165	1.7518	-0.7325	1.1793	-3.0439	1.5789	-0.8417	1.0454	-2.8906	1.2072	-0.8446	1.0445	-2.8918	1.2027	-0.8946	1.0627	-2.9774	1.1882
	hispanic_ORIG_adj	0.1067		1.4319	-2.6997	2.9132	0.0942	1.4262	-2.7012	2.8896	0.8012	1.2375	-1.6242	3.2265	0.792	1.2358	-1.6301	3.214	0.7589	1.2517	-1.6945	3.2123
	cISCED	1.1904		0.1124	0.9701	1.4106	1.1729	0.111	0.9553	1.3905	0.569	0.1087	0.3559	0.7822	0.5691	0.1087	0.356	0.7822	0.5607	0.109	0.3471	0.7743
	play_vg	1.8533		0.561	0.7539	2.9528	1.6317	0.5632	0.5278	2.7356	1.091	0.5271	0.0579	2.1242	1.1047	0.518	0.0895	2.1199	1.0721	0.4738	0.1434	2.0008
	cCL_VG_hours	0.0352		0.0909	-0.143	0.2134	0.1172	0.0958	-0.0707	0.305	-0.0433	0.0846	-0.2092	0.1226	-0.044	0.0847	-0.21	0.1221
	cc1	2.5566		1.2253	0.155	4.9582	2.2312	2.3742	-2.4222	6.8846	1.6747	1.1036	-0.4884	3.8377	1.6926	1.0944	-0.4524	3.8377
	cCL_VG_hours*cc1						-0.0135	0.4716	-0.9379	0.9108
	cc2	2.8965		1.3195	0.3104	5.4827	-3.2521	2.7778	-8.6964	2.1922	1.4209	1.2129	-0.9563	3.7981	1.4017	1.1938	-0.9381	3.7416
	cCL_VG_hours*cc2						1.3673	0.5459	0.2973	2.4373
	cc3	-0.5485		1.0473	-2.6012	1.5041	0.379	1.8303	-3.2082	3.9663	-0.16	0.9467	-2.0156	1.6956
	cCL_VG_hours*cc3						-0.1774	0.392	-0.9456	0.5909
	cats_age16_diffC15										0.1862	0.1498	-0.1075	0.4798	0.1862	0.1498	-0.1074	0.4797	0.1846	0.1496	-0.1085	0.4778
	cadwafull										0.2936	0.0208	0.2528	0.3344	0.2937	0.0208	0.253	0.3345	0.2962	0.0207	0.2556	0.3369
	Number of Observations Used	1189					1189				1189				1189				1189

## Sheet: Table of Contents
	Sheet name	Label	Tables	Measures
	Var Names	List of variable names with descriptions and coding/centering
	PS	Processing Speed Supplemental Tables 1-3: Parameter estimates	ST1-ST3	Block Design, Paper Form Board, Card Rotations
	WM	Working Memory Supplemental Table 4: Parameter estimates	ST4	Digit Span
	SR	Spatial Reasoning Supplemental Tables 5-7: Parameter estimates	ST5-ST7	Digit Symbol, Subtraction and Multiplication, Colorado Perceptual Speed
	Gamer only- PS & Puzzle+	Gamer Subsample Processing Speed & Puzzle+ Gamers Supplemental Tables 8-9: Parameter estimates	ST8-ST9	Digit Symbol, Colorado Perceptual Speed
	Gamer only- SR & Action	Gamer Subsample Spatial Reasoning & Action Gamers Supplemental Tables 10-11: Parameter estimates	ST10-ST11	Block Design, Card Rotations
	Genre Preference	Supplemental Table 12: Parameter estimates	ST12	Action+ Genre, Puzzle+ Genre
	Figures	Supplemental Figures 1-2	SF1-SF2	Block Design, Digit Symbol

## Sheet: Var Names
	Variable Name	Description	Coding/Centered
	Project	Study project	LTS= 0, CAP=1
	Age	Age	33 years
	Adopted	Adopted status	Not adopted=0, Adopted=1
	Male	Sex	Female=0, Male=1
	White	Race	Non-white=1, White=1
	Hispanic	Ethnicity	Non-Hispanic=0, Hispanic=1
	cISCED	Years of Education	16 years
	DST	Digital Screen Time	1 hour
	VGplay	Video game play	Non-gamers=1, Gamer=1
	Game Mechanic Contrast	Gameplay mechanic comparison between action+ & puzzle+ exclusive players	Action+=0.5, Puzzle+=-0.5
	Game Mechanic Contrast x DST	Interaction between Game Mechanic Contrast & DST
	Cross-play Contrast	Contrasting gamers the play both action+ & puzzle+ compared to action+ & puzzle+ exclusive players	Combination players=0.667, Puzzle+ exclusive players=-0.33, action+ exclusive players=-0.33
	Cross x DST	Interaction between Cross-play Contrast & DST
	Other Contrast	Other comparison between action+ & puzzle+ exclusive players	Other players=0.75, Combination players=-0.25, Puzzle+ exclusive players=-0.25, action+ exclusive players=-0.25
	Other x DST	Interaction between Other Contrast & DST
	Adolescent IQ	Years 16 Full-scale IQ score	100 points
	Year_diff	Year difference between CATSLife and year 16 assessment	15 years
	Adolescent BD	Years 16 Block Design score	47.88

## Sheet: PS
STable 1: Parameter estimates for Digit Symbol
		Model 0- Unadj		Model 0- Adj		Model 1- Unadj		Model 1- Adj		Model 2		Model 3- Unadj		Model 3- Adj
		B [95% CI]	p	B [95% CI]	p	B [95% CI]	p [FDR Adj p]	B [95% CI]	p	B [95% CI]	p	B [95% CI]	p	B [95% CI]	p
	Intercept	87.36 [83.65, 91.08]	<.0001	85.94 [82.6, 89.27]	<.0001	87.21 [83.49, 90.93]	<.0001	85.86 [82.5, 89.22]	<.0001	87.1 [83.38, 90.82]	<.0001	87.2 [83.46, 90.93]	<.0001	85.82 [82.47, 89.17]	<.0001
	Project	3.37 [-0.39, 7.12]	0.0787458	1.69 [-2.07, 5.45]	0.3783	3.32 [-0.39, 7.04]	0.0797	1.66 [-2.08, 5.41]	0.384	3.33 [-0.37, 7.04]	0.0777	3.31 [-0.45, 7.06]	0.0843	1.65 [-2.11, 5.41]	0.3897
	Age	-0.46 [-0.82, -0.11]	0.0107602	-1.22 [-1.91, -0.54]	0.0005	-0.46 [-0.81, -0.11]	0.0094	-1.22 [-1.91, -0.54]	0.0005	-0.47 [-0.82, -0.12]	0.0088	-0.46 [-0.82, -0.11]	0.0104	-1.22 [-1.91, -0.54]	0.0005
	Adopted	-1.22 [-3.81, 1.36]	0.354374	-0.46 [-2.87, 1.95]	0.7101	-1.26 [-3.84, 1.31]	0.3365	-0.51 [-2.92, 1.89]	0.6759	-1.24 [-3.8, 1.33]	0.3448	-1.25 [-3.82, 1.33]	0.3433	-0.48 [-2.88, 1.93]	0.6976
	Male	-5.61 [-7.37, -3.85]	<.0001	-6.83 [-8.44, -5.22]	<.0001	-5.35 [-7.19, -3.51]	<.0001	-6.59 [-8.27, -4.91]	<.0001	-5.4 [-7.25, -3.56]	<.0001	-5.27 [-7.12, -3.43]	<.0001	-6.59 [-8.27, -4.9]	<.0001
	White	-0.12 [-3.32, 3.08]	0.940616	-0.63 [-3.43, 2.16]	0.6577	0 [-3.2, 3.2]	0.9994	-0.61 [-3.41, 2.2]	0.671	-0.09 [-3.28, 3.11]	0.9582	-0.1 [-3.31, 3.11]	0.953	-0.61 [-3.41, 2.19]	0.6681
	Hispanic	-0.48 [-4.4, 3.44]	0.809795	0.68 [-2.88, 4.24]	0.7077	-0.27 [-4.21, 3.68]	0.894	0.75 [-2.84, 4.35]	0.6819	-0.24 [-4.17, 3.7]	0.9062	-0.37 [-4.32, 3.58]	0.8542	0.76 [-2.82, 4.33]	0.6777
	cISCED	2.36 [1.95, 2.77]	<.0001	1.27 [0.87, 1.67]	<.0001	2.36 [1.95, 2.77]	<.0001	1.28 [0.87, 1.68]	<.0001	2.35 [1.94, 2.76]	<.0001	2.36 [1.95, 2.77]	<.0001	1.27 [0.87, 1.67]	<.0001
	VGplay	2.75 [0.96, 4.55]	0.0026405	1.49 [-0.2, 3.18]	0.0841	2.36 [0.35, 4.36]	0.0213	1.03 [-0.85, 2.91]	0.2817	2.26 [0.25, 4.28]	0.0277	2.51 [0.59, 4.43]	0.0103	1.32 [-0.47, 3.11]	0.1491
	DST	0.03 [-0.28, 0.34]	0.854915	-0.13 [-0.42, 0.16]	0.3711	0.01 [-0.31, 0.33]	0.9451	-0.14 [-0.43, 0.16]	0.3649	0.08 [-0.25, 0.4]	0.6354	0.04 [-0.28, 0.35]	0.8115	-0.13 [-0.42, 0.17]	0.3987
	Gameplay Mechanic Contrast					-1.97 [-5.8, 1.85]	0.3122 [0.8297]	-1.29 [-4.74, 2.16]	0.4643	-0.52 [-8.08, 7.05]	0.8929	-2.00 [-5.74, 1.74]	0.295	-1.43 [-4.79, 1.93]	0.405
	Gameplay Mechanic x DST									-0.32 [-1.77, 1.14]	0.6717
	Cross-play Contrast					3.32 [-0.56, 7.2]	0.0932 [0.1398]	0.64 [-3.07, 4.35]	0.735	-0.7 [-9.94, 8.55]	0.8827
	Cross x DST									0.9 [-0.88, 2.69]	0.3211
	Other Contrast					4.94 [-0.01, 9.9]	0.0505 [0.0606]	2.97 [-1.62, 7.56]	0.205	6.34 [-2.44, 15.11]	0.1568
	Other x DST									-0.46 [-2.25, 1.33]	0.616
	Year_diff			0.75 [0.14, 1.37]	0.0162			0.75 [0.14, 1.37]	0.0163					0.75 [0.14, 1.37]	0.016
	Adolescent IQ			0.52 [0.44, 0.6]	<.0001			0.51 [0.43, 0.59]	<.0001					0.52 [0.43, 0.6]	<.0001
	Note. N = 1164, DST=Digital Screen Time, Bolded parameters indicate p<.05. Unadjusted models do not include adolescent IQ. Adjusted models include the adjustment for adolescent IQ. False discovery rate (FDR) corrections for multiple testing across cognitive tasks were done for the contrast indicators
STable 2: Parameter estimates for Colorado Perceptual Speed
		Model 0- Unadj		Model 0- Adj		Model 1- Unadj		Model 1- Adj		Model 2		Model 3- Unadj		Model 3- Adj
		B [95% CI]	p	B [95% CI]	p	B [95% CI]	p [FDR Adj p]	B [95% CI]	p	B [95% CI]	p	B [95% CI]	p	B [95% CI]	p
	Intercept	39.52 [36.92, 42.13]	<.0000001	38.87 [36.6, 41.14]	<.0001	39.47 [36.92, 42.02]	<.0001	38.86 [36.61, 41.11]	<.0001	39.38 [36.85, 41.9]	<.0001	39.49 [36.87, 42.1]	<.0001	38.86 [36.58, 41.14]	<.0001
	Project	2.38 [0.48, 4.29]	0.0140377	1.62 [-0.19, 3.42]	0.0791	2.37 [0.48, 4.25]	0.014	1.62 [-0.18, 3.41]	0.078	2.41 [0.55, 4.28]	0.0113	2.37 [0.47, 4.27]	0.0147	1.61 [-0.19, 3.42]	0.0799
	Age	-0.35 [-0.53, -0.18]	9.17e-05	-0.58 [-0.89, -0.27]	0.0003	-0.35 [-0.53, -0.18]	<.0001	-0.58 [-0.89, -0.27]	0.0003	-0.36 [-0.54, -0.19]	<.0001	-0.35 [-0.53, -0.18]	0.0001	-0.58 [-0.89, -0.27]	0.0003
	Adopted	-0.96 [-2.35, 0.43]	0.174047	-0.36 [-1.66, 0.94]	0.5891	-0.95 [-2.33, 0.43]	0.1774	-0.36 [-1.66, 0.93]	0.5842	-0.96 [-2.32, 0.41]	0.1686	-0.97 [-2.36, 0.42]	0.172	-0.36 [-1.66, 0.94]	0.5876
	Male	-0.95 [-1.92, 0.01]	0.0535181	-1.75 [-2.63, -0.86]	0.0001	-0.95 [-1.94, 0.04]	0.0609	-1.75 [-2.67, -0.83]	0.0002	-1.01 [-2, -0.02]	0.0453	-0.88 [-1.88, 0.13]	0.0863	-1.72 [-2.64, -0.81]	0.0002
	White	-0.69 [-3.09, 1.71]	0.573325	-0.89 [-2.98, 1.19]	0.4012	-0.58 [-2.92, 1.75]	0.6249	-0.84 [-2.89, 1.21]	0.4207	-0.73 [-3.04, 1.58]	0.5345	-0.68 [-3.09, 1.72]	0.5769	-0.89 [-2.98, 1.2]	0.4024
	Hispanic	-0.02 [-2.88, 2.83]	0.986619	0.75 [-1.69, 3.2]	0.5458	0.11 [-2.7, 2.91]	0.9406	0.8 [-1.62, 3.23]	0.5174	0.09 [-2.7, 2.89]	0.9473	0 [-2.86, 2.86]	0.9999	0.76 [-1.69, 3.21]	0.5424
	cISCED	1.18 [0.96, 1.4]	<.0000001	0.56 [0.35, 0.77]	<.0001	1.19 [0.97, 1.41]	<.0001	0.57 [0.36, 0.78]	<.0001	1.17 [0.96, 1.39]	<.0001	1.18 [0.96, 1.4]	<.0001	0.56 [0.35, 0.77]	<.0001
	VGplay	1.8 [0.81, 2.8]	0.000385	1.1 [0.16, 2.04]	0.0216	1.85 [0.75, 2.95]	0.001	1.09 [0.06, 2.12]	0.0385	1.63 [0.53, 2.74]	0.0038	1.75 [0.7, 2.79]	0.0011	1.09 [0.1, 2.07]	0.0308
	DST	0.05 [-0.13, 0.23]	0.570191	-0.03 [-0.2, 0.13]	0.6824	0.04 [-0.14, 0.21]	0.6987	-0.04 [-0.21, 0.12]	0.6089	0.12 [-0.07, 0.31]	0.2215	0.05 [-0.13, 0.23]	0.5566	-0.03 [-0.2, 0.13]	0.6876
	Gameplay Mechanic Contrast					-0.55 [-2.6, 1.5]	0.6004 [0.8297]	-0.16 [-2.02, 1.7]	0.8658	0.38 [-3.21, 3.97]	0.8359	-0.46 [-2.45, 1.54]	0.6545	-0.14 [-1.94, 1.66]	0.8776
	Gameplay Mechanic x DST									-0.18 [-0.95, 0.59]	0.6509
	Cross-play Contrast					2.9 [0.31, 5.48]	0.0282 [0.0737]	1.42 [-0.96, 3.8]	0.2414	-3.25 [-8.7, 2.19]	0.2417
	Cross x DST									1.37 [0.3, 2.44]	0.0123
	Other Contrast					2.56 [0.16, 4.96]	0.0369 [0.0606]	1.67 [-0.49, 3.84]	0.1292	2.23 [-2.42, 6.88]	0.3473
	Other x DST									-0.01 [-0.94, 0.91]	0.9771
	Year_diff			0.19 [-0.11, 0.48]	0.2153			0.19 [-0.11, 0.48]	0.214					0.19 [-0.11, 0.48]	0.2154
	Adolescent IQ			0.3 [0.26, 0.34]	<.0001			0.29 [0.25, 0.33]	<.0001					0.3 [0.26, 0.34]	<.0001
	Note. N = 1189, DST=Digital Screen Time, Bolded parameters indicate p<.05. Unadjusted models do not include adolescent IQ. Adjusted models include the adjustment for adolescent IQ. False discovery rate (FDR) corrections for multiple testing across cognitive tasks were done for the contrast indicators
STable 3: Parameter estimates for Subtraction and Multiplication
		Model 0- Unadj		Model 0- Adj		Model 1- Unadj		Model 1- Adj		Model 2		Model 3- Unadj		Model 3- Adj
		B [95% CI]	p	B [95% CI]	p	B [95% CI]	p [FDR Adj p]	B [95% CI]	p	B [95% CI]	p	B [95% CI]	p	B [95% CI]	p
	Intercept	33.31 [27.49, 39.13]	<.0001	32.77 [27.14, 38.4]	<.0001	33.28 [27.53, 39.04]	<.0001	32.81 [27.21, 38.41]	<.0001	33.23 [27.5, 38.96]	<.0001	33.29 [27.49, 39.09]	<.0001	32.8 [27.19, 38.41]	<.0001
	Project	-1.81 [-5.84, 2.21]	0.377403	-2.72 [-6.55, 1.11]	0.1644	-1.82 [-5.86, 2.21]	0.375407	-2.71 [-6.55, 1.12]	0.165442	-1.76 [-5.77, 2.25]	0.388584	-1.82 [-5.86, 2.21]	0.3764	-2.71 [-6.55, 1.13]	0.1664
	Age	0.84 [0.45, 1.23]	<.0001	0.89 [0.23, 1.55]	0.0085	0.84 [0.45, 1.22]	<.0001	0.89 [-0.23, 1.55]	0.0082554	0.82 [0.44, 1.21]	<.0001	0.84 [0.45, 1.23]	<.0001	0.89 [0.23, 1.55]	0.0083
	Adopted	-2.07 [-5.01, 0.88]	0.169366	-1.08 [-3.96, 1.8]	0.4622	-2.06 [-5, 0.89]	0.170781	-1.08 [-3.97, 1.8]	0.461839	-2.12 [-5.07, 0.83]	0.158558	-2.07 [-5.01, 0.88]	0.169	-1.08 [-3.96, 1.81]	0.4637
	Male	-0.03 [-1.96, 1.9]	0.976065	-1.29 [-3.12, 0.53]	0.1656	-0.03 [-1.98, 1.93]	0.979313	-1.33 [-3.19, 0.53]	0.161059	-0.03 [-1.97, 1.9]	0.972251	0.01 [-1.97, 1.99]	0.9906	-1.35 [-3.22, 0.53]	0.1591
	White	-1.52 [-7.01, 3.97]	0.588141	-1.84 [-7.13, 3.45]	0.4957	-1.46 [-6.86, 3.94]	0.595385	-1.87 [-7.11, 3.36]	0.482843	-1.56 [-7.04, 3.92]	0.576131	-1.51 [-7, 3.97]	0.5887	-1.84 [-7.13, 3.45]	0.4947
	Hispanic	-0.12 [-5.67, 5.43]	0.967275	1.01 [-4.34, 6.36]	0.7112	-0.05 [-5.56, 5.46]	0.986108	0.96 [-4.35, 6.27]	0.722691	-0.14 [-5.66, 5.38]	0.960765	-0.1 [-5.66, 5.45]	0.971	0.99 [-4.36, 6.34]	0.716
	cISCED	2.12 [1.71, 2.53]	<.0001	1.19 [0.78, 1.59]	<.0001	2.12 [1.71, 2.54]	<.0001	1.18 [0.78, 1.59]	<.0001	2.1 [1.69, 2.51]	<.0001	2.12 [1.71, 2.53]	<.0001	1.19 [0.78, 1.59]	<.0001
	DST	0.02 [-0.32, 0.37]	0.907645	-0.1 [-0.42, 0.23]	0.5521	0.01 [-0.33, 0.35]	0.943222	-0.1 [-0.42, 0.22]	0.554879	0.06 [-0.3, 0.42]	0.748324	0.02 [-0.32, 0.37]	0.9037	-0.1 [-0.43, 0.23]	0.5467
	VGplay	2.64 [0.72, 4.56]	0.0070797	1.72 [-0.12, 3.56]	0.0675	2.67 [0.43, 4.92]	0.0197038	1.66 [-0.5, 3.82]	0.132802	2.35 [0.2, 4.51]	0.0324753	2.61 [0.61, 4.61]	0.0107	1.76 [-0.15, 3.66]	0.0706
	Gameplay Mechanic Contrast					-0.29 [-4.44, 3.85]	0.8897 [0.8897]	0.39 [-3.46, 4.24]	0.842343	-4.94 [-11.38, 1.5]	0.132522	-0.24 [-4.27, 3.79]	0.9073	0.32 [-3.43, 4.08]	0.8652
	Gameplay Mechanic x DST									1.19 [-0.23, 2.61]	0.0994455
	Cross-play Contrast					1.44 [-4.43, 7.3]	0.6309 [0.6309]	-0.8 [-6.46, 4.87]	0.782679	-2.05 [-11.05, 6.95]	0.655028
	Cross x DST									0.77 [-1.31, 2.84]	0.469521
	Other Contrast					1.17 [-4.57, 6.9]	0.6898 [0.6898]	-0.18 [-5.79, 5.44]	0.950813	-3.18 [-12.05, 5.7]	0.4828
	Other x DST									1.11 [-0.66, 2.89]	0.219176
	Year_diff			-0.16 [-0.77, 0.46]	0.6196			-0.16 [-0.77, 0.46]	0.617459					-0.16 [-0.77, 0.46]	0.6193
	Adolescent IQ			0.44 [0.36, 0.53]	<.0001			0.45 [0.36, 0.53]	<.0001					0.44 [0.36, 0.53]	<.0001
	Note. N = 1181, DST=Digital Screen Time, Bolded parameters indicate p<.05. Unadjusted models do not include adolescent IQ. Adjusted models include the adjustment for adolescent IQ. False discovery rate (FDR) corrections for multiple testing across cognitive tasks were done for the contrast indicators

## Sheet: WM
STable 4: Parameter estimates for Digit Span
		Model 0- Unadj		Model 0- Adj		Model 1- Unadj		Model 1- Adj		Model 2		Model 3- Unadj		Model 3- Adj
		B [95% CI]	p	B [95% CI]	p	B [95% CI]	p [FDR Adj p]	B [95% CI]	p	B [95% CI]	p	B [95% CI]	p	B [95% CI]	p
	Intercept	17.86 [16.65, 19.07]	<.0001	17.5 [16.38, 18.61]	<.0001	17.84 [16.66, 19.02]	<.0001	17.49 [16.4, 18.59]	<.0001	17.86 [16.69, 19.02]	<.0001	17.83 [16.64, 19.02]	<.0001	17.49 [16.38, 18.6]	<.0001
	Project	0.58 [-0.45, 1.6]	0.269496	0.15 [-0.81, 1.12]	0.7547	0.58 [-0.45, 1.61]	0.2683	0.16 [-0.8, 1.13]	0.7406	0.64 [-0.38, 1.66]	0.2212	0.55 [-0.42, 1.52]	0.2627	0.15 [-0.81, 1.12]	0.7567
	Age	0.03 [-0.06, 0.12]	0.52811	-0.14 [-0.28, 0.01]	0.064	0.03 [-0.06, 0.12]	0.5437	-0.14 [-0.28, 0.01]	0.0639	0.02 [-0.07, 0.11]	0.6642	0.03 [-0.05, 0.12]	0.4515	-0.14 [-0.28, 0.01]	0.0638
	Adopted	-0.83 [-1.55, -0.1]	0.0250427	-0.61 [-1.31, 0.08]	0.0844	-0.83 [-1.55, -0.11]	0.0244	-0.62 [-1.32, 0.08]	0.0812	-0.87 [-1.58, -0.15]	0.0182	-0.83 [-1.54, -0.13]	0.0206	-0.61 [-1.31, 0.08]	0.0843
	Male	0.39 [-0.12, 0.9]	0.133021	0.07 [-0.41, 0.55]	0.7822	0.38 [-0.16, 0.93]	0.1649	0.06 [-0.45, 0.57]	0.8239	0.37 [-0.17, 0.91]	0.1839	0.36 [-0.17, 0.89]	0.1785	0.07 [-0.43, 0.58]	0.7749
	White	0.12 [-0.99, 1.22]	0.839084	0.02 [-1, 1.03]	0.9764	0.17 [-0.91, 1.25]	0.7577	0.05 [-0.95, 1.04]	0.9271	0.07 [-1, 1.14]	0.8916	0.17 [-0.93, 1.28]	0.7618	0.02 [-1, 1.03]	0.9757
	Hispanic	-0.45 [-2.02, 1.13]	0.579091	-0.09 [-1.53, 1.36]	0.9052	-0.38 [-1.93, 1.17]	0.6319	-0.06 [-1.49, 1.37]	0.9342	-0.43 [-1.98, 1.12]	0.5867	-0.4 [-1.96, 1.16]	0.616	-0.09 [-1.53, 1.35]	0.9071
	cISCED	0.26 [0.14, 0.39]	<.0001	-0.02 [-0.14, 0.1]	0.7511	0.27 [0.14, 0.39]	<.0001	-0.01 [-0.14, 0.11]	0.8328	0.25 [0.13, 0.38]	<.0001	0.27 [0.15, 0.39]	<.0001	-0.02 [-0.14, 0.1]	0.7503
	DST	-0.04 [-0.13, 0.05]	0.399522	-0.08 [-0.16, 0.01]	0.0669	-0.05 [-0.14, 0.04]	0.2887	-0.08 [-0.17, 0.001]	0.0513	-0.03 [-0.12, 0.07]	0.5699	-0.04 [-0.13, 0.05]	0.3818	-0.08 [-0.16, 0.01]	0.0688
	VGplay	0.27 [-0.22, 0.75]	0.28085	-0.06 [-0.52, 0.41]	0.814	0.28 [-0.31, 0.88]	0.3458	-0.05 [-0.61, 0.5]	0.8509	0.11 [-0.5, 0.72]	0.7216	0.23 [-0.28, 0.74]	0.3746	-0.06 [-0.55, 0.43]	0.8077
	Gameplay Mechanic Contrast					-0.23 [-1.25, 0.79]	0.6575 [0.8297]	-0.06 [-1.01, 0.9]	0.9077	-0.16 [-2.05, 1.73]	0.87	-0.07 [-1.05, 0.92]	0.8938	-0.04 [-0.98, 0.9]	0.9378
	Gameplay Mechanic x DST									0 [-0.36, 0.35]	0.9848
	Cross-play Contrast					1.6 [0.1, 3.11]	0.0369 [0.0737]	0.92 [-0.51, 2.35]	0.2086	-1.78 [-4.83, 1.28]	0.2545
	Cross x DST									0.73 [0.2, 1.27]	0.0072
	Other Contrast					1.52 [0.09, 2.95]	0.0367 [0.0606]	1.02 [-0.28, 2.32]	0.1247	-0.73 [-2.92, 1.45]	0.5107
	Other x DST									0.58 [0.05, 1.11]	0.0312
	Year_diff			0.16 [0.02, 0.3]	0.0238			0.16 [0.02, 0.3]	0.024					0.16 [0.02, 0.3]	0.0237
	Adolescent IQ			0.13 [0.11, 0.16]	<.0001			0.13 [0.11, 0.15]	<.0001					0.13 [0.11, 0.16]	<.0001
	Note. N = 1165, DST=Digital Screen Time, Bolded parameters indicate p<.05. Unadjusted models do not include adolescent IQ. Adjusted models include the adjustment for adolescent IQ. False discovery rate (FDR) corrections for multiple testing across cognitive tasks were done for the contrast indicators.

## Sheet: SR
STable 5: Parameter estimates for Block Design
		Model 0- Unadj		Model 0- Adj		Model 1- Unadj		Model 1- Adj		Model 2		Model 3a- Unadj		Model 3a- Adj		Model 3b- Unadj		Model 3b- Adj
		B [95% CI]	p	B [95% CI]	p	B [95% CI]	p [FDR Adj p]	B [95% CI]	p	B [95% CI]	p	B [95% CI]	p	B [95% CI]	p	B [95% CI]	p	B [95% CI]	p
	Intercept	47.79 [44.94, 50.65]	<.0001	46.29 [43.9, 48.68]	<.0001	47.96 [45.16, 50.76]	<.0001	46.53 [44.16, 48.91]	<.0001	47.98 [45.17, 50.78]	<.0001	47.96 [45.11, 50.8]	<.0001	46.5 [44.12, 48.87]	<.0001	48.03 [45.14, 50.92]	<.0001	50.28 [48.23, 52.19]	<.0001
	Project	3.47 [1.03, 5.92]	0.0053363	1.85 [-0.19, 3.89]	0.075	3.55 [1.13, 5.98]	0.0041	1.94 [-0.09, 3.96]	0.0605	3.58 [1.15, 6]	0.0038	3.53 [1.09, 5.97]	0.0046	1.92 [-0.1, 3.95]	0.0631	3.47 [0.81, 6.14]	0.0106	0.47 [-1.34, 2.28]	0.6089
	Age	-0.35 [-0.6, -0.1]	0.0055509	-1.1 [-1.57, -0.63]	<.0001	-0.35 [-0.6, -0.1]	0.0052	-1.09 [-1.56, -0.63]	<.0001	-0.35 [-0.6, -0.11]	0.0049	-0.35 [-0.6, -0.1]	0.0057	-1.1 [-1.56, -0.63]	0	-0.35 [-0.62, -0.08]	0.01005	-1.13 [-1.15, -0.75]	<.00001
	Adopted	-2.6 [-4.41, -0.8]	0.0047335	-1.86 [-3.44, -0.29]	0.0205	-2.59 [-4.4, -0.78]	0.005	-1.86 [-3.44, -0.28]	0.0211	-2.61 [-4.42, -0.8]	0.0047	-2.58 [-4.38, -0.78]	0.0051	-1.83 [-3.4, -0.26]	0.0225	-2.39 [-4.21, -0.57]	0.00997	-2.24 [-3.51, -0.97]	0.00053
	Male	3.14 [1.94, 4.35]	<.0001	1.95 [0.95, 2.94]	0.0001	2.73 [1.47, 3.98]	<.0001	1.52 [0.46, 2.57]	0.0049	2.73 [1.47, 3.99]	<.0001	2.81 [1.55, 4.07]	<.0001	1.52 [0.47, 2.58]	<.0001	3.01 [1.72, 4.29]	5e-06	1.42 [0.58, 2.27]	0.000956
	White	0.64 [-1.83, 3.11]	0.609527	0.26 [-1.73, 2.25]	0.7959	0.72 [-1.7, 3.15]	0.5591	0.25 [-1.73, 2.22]	0.8056	0.7 [-1.74, 3.14]	0.5724	0.62 [-1.84, 3.08]	0.6208	0.23 [-1.74, 2.2]	0.8182	0.46 [-2.00, 2.91]	0.71558	-0.73 [-2.36, 0.90]	0.3824
	Hispanic	-0.73 [-3.77, 2.31]	0.638863	0.61 [-1.56, 2.79]	0.5817	-0.72 [-3.67, 2.22]	0.63	0.48 [-1.65, 2.62]	0.6559	-0.75 [-3.71, 2.21]	0.6208	1.09 [0.82, 1.36]	<.0001	0.03 [-0.2, 0.27]	0.788	-0.98 [-4.02, 2.07]	0.529	-1.43 [-3.13, 0.26]	0.0979
	cISCED	1.09 [0.82, 1.35]	<.0001	0.03 [-0.21, 0.27]	0.8104	1.1 [0.83, 1.36]	<.0001	0.04 [-0.19, 0.27]	0.7385	1.09 [0.83, 1.36]	<.0001	-0.83 [-3.86, 2.2]	<.0001	0.48 [-1.69, 2.65]	0.655	1.09 [0.82, 1.35]	<.0001	0.45 [0.27, 0.64]	<.0001
	DST	-0.04 [-0.26, 0.18]	0.72278	-0.19 [-0.37, -0.01]	0.0401	-0.08 [-0.29, 0.14]	0.4963	-0.21 [-0.39, -0.03]	0.021	-0.08 [-0.3, 0.15]	0.5115	-0.05 [-0.27, 0.17]	0.6653	-0.2 [-0.38, -0.02]	0.0289	-0.05 [-0.27, 0.17]	0.6406	-0.09 [-0.24, 0.06]	0.22734
	VGplay	2.32 [1.13, 3.5]	0.0001258	1.07 [0.1, 2.04]	0.0303	2.46 [1.12, 3.8]	0.0003	1.15 [0.02, 2.28]	0.0466	2.4 [1.05, 3.74]	0.0005	2.55 [1.34, 3.76]	<.0001	1.37 [0.37, 2.37]	0.0075	2.58 [1.35, 3.81]	3e-05	0.75 [-0.07, 1.58]	0.07465
	Gameplay Mechanic Contrast					1.92 [-0.4, 4.24]	0.1044 [0.6262]	2.58 [0.69, 4.47]	0.0075	1.29 [-2.89, 5.48]	0.5441	1.93 [-0.39, 4.26]	0.1035	2.48 [0.58, 4.38]	0.0107	1.85 [-0.45, 4.16]	0.11448	0.35 [-1.17, 1.87]	0.652101
	Gameplay Mechanic x DST									0.16 [-0.72, 1.03]	0.7261
	Cross-play Contrast					3.48 [0.91, 6.05]	0.0079 [0.0474]	0.89 [-1.34, 3.12]	0.4329	2.92 [-3.29, 9.13]	0.3564
	Cross x DST									0.12 [-0.99, 1.22]	0.8334
	Other Contrast					4.66 [1.26, 8.06]	0.0072 [0.0431]	2.75 [-0.19, 5.68]	0.0664	3.53 [-3.46, 10.51]	0.3227
	Other x DST									0.31 [-0.99, 1.61]	0.645
	Year_diff			0.74 [0.3, 1.18]	0.001			0.74 [0.3, 1.18]	0.0011					0.74 [0.3, 1.18]	0.001			0.93 [0.53, 1.32]	<.00001
	Adolescent IQ			0.5 [0.45, 0.54]	<.0001			0.5 [0.45, 0.54]	<.0001					0.5 [0.46, 0.54]	<.0001
	Adolescent BD																	0.62 [0.58, 0.66]	<.00001
	Note. N = 1129-1165, DST=Digital Screen Time, Bolded parameters indicate p<.05. Unadjusted models do not include adolescent IQ (or adolescent BD). Adjusted models include the adjustment for adolescent IQ (or adolescent BD).
STable 6: Parameter estimates for Paper Form Board
		Model 0- Unadj		Model 0- Adj		Model 1- Unadj		Model 1- Adj		Model 2		Model 3- Unadj		Model 3- Adj
		B [95% CI]	p	B [95% CI]	p	B [95% CI]	p [FDR Adj p]	B [95% CI]	p	B [95% CI]	p	B [95% CI]	p	B [95% CI]	p
	Intercept	10.82 [9.67, 11.97]	<.0001	10.25 [9.25, 11.26]	<.0001	10.71 [9.58, 11.83]	<.0001	10.3 [9.3, 11.3]	<.0001	10.84 [9.7, 11.99]	<.0001	10.82 [9.67, 11.97]	<.0001	10.27 [9.27, 11.28]	<.0001
	Project	1.25 [0.18, 2.32]	0.0218	0.73 [-0.19, 1.65]	0.1217	1.23 [0.19, 2.28]	0.0209	0.73 [-0.18, 1.65]	0.1175	1.25 [0.19, 2.31]	0.0204	1.25 [0.18, 2.32]	0.0218	0.74 [-0.19, 1.66]	0.1184
	Age	-0.01 [-0.11, 0.09]	0.83	-0.31 [-0.48, -0.13]	0.0006	-0.01 [-0.11, 0.09]	0.8448	-0.3 [-0.48, -0.13]	0.0007	-0.01 [-0.11, 0.09]	0.832	-0.01 [-0.11, 0.09]	0.8307	-0.31 [-0.48, -0.13]	<.0001
	Adopted	-0.83 [-1.59, -0.06]	0.0343	-0.54 [-1.24, 0.16]	0.1279	-0.83 [-1.6, -0.07]	0.033	-0.55 [-1.25, 0.15]	0.1207	-0.84 [-1.61, -0.07]	0.0325	-0.83 [-1.59, -0.06]	0.0344	-0.54 [-1.24, 0.16]	0.1302
	Male	0.94 [0.43, 1.44]	0.0003	0.48 [0.04, 0.92]	0.031	0.89 [0.38, 1.4]	0.0006	0.46 [-0.002, 0.92]	0.0508	0.92 [0.4, 1.45]	0.0006	0.93 [0.4, 1.46]	0.0006	0.44 [-0.02, 0.91]	0.0602
	White	0.22 [-0.74, 1.19]	0.6518	0.09 [-0.73, 0.91]	0.8281	0.24 [-0.71, 1.18]	0.64	0.06 [-0.75, 0.87]	0.881	0.22 [-0.73, 1.17]	0.6489	0.22 [-0.74, 1.19]	0.6523	0.09 [-0.73, 0.91]	0.8332
	Hispanic	0.17 [-1.01, 1.34]	0.7805	0.63 [-0.41, 1.67]	0.2338	0.21 [-0.92, 1.34]	0.7735	0.59 [-0.44, 1.62]	0.2609	0.16 [-0.99, 1.31]	0.7867	0.16 [-1.01, 1.34]	0.7836	0.62 [-0.42, 1.66]	0.2431
	cISCED	0.26 [0.15, 0.38]	<.0001	-0.11 [-0.22, 0.002]	0.0548	0.28 [0.17, 0.4]	<.0001	-0.11 [-0.22, 0.001]	0.0512	0.26 [0.15, 0.38]	<.0001	0.26 [0.15, 0.38]	0	-0.11 [-0.22, 0.003]	0.0554
	DST	-0.05 [-0.14, 0.04]	0.2959	-0.1 [-0.18, -0.02]	0.0125	-0.04 [-0.12, 0.05]	0.2414	-0.1 [-0.18, -0.02]	0.011	-0.05 [-0.15, 0.04]	0.2561	-0.05 [-0.14, 0.04]	0.296	-0.1 [-0.18, -0.02]	0.0118
	VGplay	1 [0.51, 1.5]	0.0001	0.54 [0.11, 0.97]	0.0141	0.9 [0.36, 1.43]	0.0023	0.36 [-0.12, 0.84]	0.1407	0.84 [0.27, 1.41]	0.0036	1.01 [0.5, 1.51]	0.0001	0.57 [0.12, 1.01]	0.0122
	Gameplay Mechanic Contrast					0.11 [-0.88, 1.1]	0.8262 [0.8297]	0.35 [-0.54, 1.23]	0.4396	-0.2 [-2.18, 1.78]	0.8405	0.04 [-0.97, 1.05]	0.9412	0.23 [-0.65, 1.1]	0.6118
	Gameplay Mechanic x DST									0.08 [-0.34, 0.49]	0.7085
	Cross-play Contrast					0.45 [-0.7, 1.6]	0.5198 [0.5198]	-0.48 [-1.6, 0.64]	0.3985	0.19 [-2.52, 2.9]	0.8898
	Cross x DST									0.04 [-0.47, 0.56]	0.8735
	Other Contrast					1.57 [0.08, 3.06]	0.0483 [0.0606]	1.03 [-0.25, 2.32]	0.115	1.08 [-1.63, 3.8]	0.4351
	Other x DST									0.13 [-0.46, 0.72]	0.664
	Year_diff			0.29 [0.14, 0.43]	0.0002			0.28 [0.14, 0.43]	0.0002					0.29 [0.14, 0.43]	0.0002
	Adolescent IQ			0.18 [0.16, 0.19]	<.0001			0.18 [0.16, 0.2]	<.0001					0.18 [0.16, 0.19]	<.0001
	Note. N = 1188, DST=Digital Screen Time, Bolded parameters indicate p<.05. Unadjusted models do not include adolescent IQ. Adjusted models include the adjustment for adolescent IQ
STable 7: Parameter estimates for Card Rotations
		Model 0- Unadj		Model 0- Adj		Model 1- Unadj		Model 1- Adj		Model 2		Model 3- Unadj		Model 3- Adj
		B [95% CI]	p	B [95% CI]	p	B [95% CI]	p [FDR Adj p]	B [95% CI]	p	B [95% CI]	p	B [95% CI]	p	B [95% CI]	p
	Intercept	111.09 [100.38, 121.8]	<.0001	105.52 [94.75, 116.29]	<.0001	111.21 [100.56, 121.86]	<.0001	105.78 [95.02, 116.55]	<.0001	111.06 [100.34, 121.79]	<.0001	111.15 [100.42, 121.87]	<.0001	105.66 [94.9, 116.43]	<.0001
	Project	19.84 [10.57, 29.11]	<.0001	16.34 [7.44, 25.23]	0.0003	19.84 [10.63, 29.05]	<.0001	16.39 [7.53, 25.26]	0.0003	19.85 [10.65, 29.05]	<.0001	19.87 [10.58, 29.16]	<.0001	16.39 [7.48, 25.31]	0.0003
	Age	-1.67 [-2.56, -0.77]	0.0003	-5.24 [-8.14, -2.35]	0.0004	-1.66 [-2.55, -0.77]	0.0002	-5.22 [-8.1, -2.33]	0.0004	-1.67 [-2.56, -0.78]	0.0002	-1.66 [-2.56, -0.77]	0.0002624	-5.24 [-8.13, -2.34]	0.0004
	Adopted	-1.26 [-8.38, 5.86]	0.7286	-0.14 [-6.9, 6.61]	0.9666	-1.27 [-8.4, 5.85]	0.7261	-0.19 [-6.95, 6.56]	0.9557	-1.25 [-8.36, 5.86]	0.7298	-1.26 [-8.38, 5.86]	0.729178	-0.13 [-6.89, 6.62]	0.9691
	Male	15.1 [10.4, 19.8]	<.0001	12.5 [8.02, 16.97]	<.0001	14.85 [9.87, 19.84]	<.0001	12.23 [7.43, 17.03]	<.0001	14.78 [9.79, 19.77]	<.0001	14.97 [9.99, 19.95]	<.0001	12.2 [7.42, 16.99]	<.0001
	White	5.51 [-3.75, 14.78]	0.2433	4.25 [-4.43, 12.93]	0.3374	5.64 [-3.54, 14.83]	0.2284	4.18 [-4.5, 12.86]	0.345	5.52 [-3.71, 14.75]	0.241	5.5 [-3.76, 14.76]	0.24401	4.23 [-4.44, 12.89]	0.3393
	Hispanic	-3.45 [-14.26, 7.37]	0.5321	-0.63 [-10.86, 9.6]	0.9039	-3.36 [-14.14, 7.42]	0.5416	-0.8 [-11.09, 9.49]	0.8786	-3.33 [-14.18, 7.52]	0.5473	-3.49 [-14.31, 7.33]	0.527435	-0.72 [-10.95, 9.51]	0.8899
	cISCED	2.54 [1.45, 3.64]	<.0001	0.21 [-0.89, 1.32]	0.7059	2.56 [1.46, 3.65]	<.0001	0.22 [-0.89, 1.33]	0.6997	2.54 [1.45, 3.64]	<.0001	2.54 [1.45, 3.64]	<.0001	0.21 [-0.89, 1.32]	0.7044
	DST	-0.19 [-1.01, 0.64]	0.6573	-0.5 [-1.27, 0.28]	0.213	-0.24 [-1.06, 0.58]	0.5714	-0.52 [-1.3, 0.26]	0.1916	-0.14 [-1.01, 0.73]	0.7537	-0.19 [-1.01, 0.64]	0.653101	-0.5 [-1.28, 0.28]	0.2069
	VGplay	7.98 [3.3, 12.66]	0.0008	4.46 [0.001, 8.92]	0.0499	7.51 [2.14, 12.87]	0.0061	3.81 [-1.27, 8.9]	0.1416	7.36 [2.04, 12.69]	0.0067	8.07 [3.2, 12.94]	0.0011643	4.66 [0.04, 9.29]	0.0482
	Gameplay Mechanic Contrast					1.01 [-8.18, 10.19]	0.8297 [0.8297]	2.19 [-6.33, 10.71]	0.6139	2.08 [-14.95, 19.1]	0.8112	0.74 [-8.38, 9.86]	0.873738	1.7 [-6.77, 10.17]	0.6944
	Gameplay Mechanic x DST									-0.2 [-3.58, 3.18]	0.9058
	Cross-play Contrast					4.86 [-5.58, 15.29]	0.3615 [0.4338]	-0.27 [-10.5, 9.96]	0.958	-0.52 [-22.72, 21.68]	0.9636
	Cross x DST									1.22 [-3.32, 5.75]	0.5997
	Other Contrast					10.13 [-3.32, 23.59]	0.1398 [0.1398]	6.48 [-5.85, 18.81]	0.3032	12.09 [-12.94, 37.13]	0.3437
	Other x DST									-0.64 [-5.55, 4.27]	0.7985
	Year_diff			3.62 [0.91, 6.34]	0.0089			3.6 [0.9, 6.31]	0.0091					3.62 [0.9, 6.33]	0.009
	Adolescent IQ			1.1 [0.9, 1.31]	<.0001			1.1 [0.9, 1.31]	<.0001					1.11 [0.9, 1.31]	<.0001
	Note. N = 1171, DST=Digital Screen Time, Bolded parameters indicate p<.05. Unadjusted models do not include adolescent IQ. Adjusted models include the adjustment for adolescent IQ. False discovery rate (FDR) corrections for multiple testing across cognitive tasks were done for the contrast indicators.

## Sheet: Gamer only- Puzzle (PS)
STable 8: Parameter estimates for Digit Symbol
		Model 1- Unadj		Model 1- Adj		Model 2
		B [95% CI]	p	B [95% CI]	p	B [95% CI]	p
	Intercept	87.86 [80.12, 95.59]	<.0001	87.53 [80.43, 94.63]	<.0001	88.23 [79.23, 97.22]	<.0001
	Project	0.62 [-5.72, 6.96]	0.848	-1.11 [-6.9, 4.68]	0.7074	0.63 [-5.72, 6.97]	0.8462
	Age	-0.2 [-0.8, 0.4]	0.5091	-0.82 [-2.19, 0.55]	0.2387	-0.2 [-0.81, 0.4]	0.5094
	Adopted	-0.7 [-4.82, 3.42]	0.7381	-0.64 [-4.38, 3.11]	0.7385	-0.71 [-4.85, 3.42]	0.7352
	Male	-4.39 [-7.65, -1.13]	0.0083	-6.04 [-9.07, -3.01]	<.0001	-4.39 [-7.66, -1.13]	0.0083
	White	0.02 [-5.97, 6]	0.9958	-0.83 [-6.18, 4.51]	0.7596	-0.01 [-5.99, 5.97]	0.9968
	Hispanic	1.51 [-5.42, 8.44]	0.6699	0.14 [-6.44, 6.72]	0.9665	1.49 [-5.46, 8.44]	0.6743
	cISCED	2.12 [1.4, 2.85]	<.0001	0.87 [0.18, 1.55]	0.0134	2.12 [1.4, 2.85]	<.0001
	DST	-0.01 [-0.58, 0.56]	0.9725	-0.39 [-0.91, 0.13]	0.1434	-0.1 [-1.12, 0.92]	0.854
	Puzzle+	3.8 [0.4, 7.2]	0.0286	2.04 [-1.11, 5.19]	0.2046	3.27 [-3.15, 9.68]	0.3182
	DST*Puzzle+					0.14 [-1.06, 1.34]	0.824
	Year_diff			0.63 [-0.62, 1.88]	0.3257
	Adolescent IQ			0.6 [0.45, 0.75]	<.0001
	Note. N = 394, DST=Digital Screen Time, Bolded parameters indicate p<.05. Unadjusted models do not include adolescent IQ. Adjusted models include the adjustment for adolescent IQ
STable 9: Parameter estimates for Colorado Perceptual Speed
		Model 1- Unadj		Model 1- Adj		Model 2
		B [95% CI]	p	B [95% CI]	p	B [95% CI]	p
	Intercept	36.99 [32.2, 41.77]	<.0001	36.71 [32.31, 41.12]	<.0001	37.53 [32.54, 42.51]	<.0001
	Project	2.8 [-0.52, 6.11]	0.0979	2.27 [-0.79, 5.34]	0.1453	2.82 [-0.5, 6.14]	0.096
	Age	-0.36 [-0.66, -0.06]	0.0189	-0.56 [-1.25, 0.13]	0.1106	-0.36 [-0.66, -0.06]	0.0193
	Adopted	-0.3 [-2.38, 1.79]	0.7785	-0.16 [-2.1, 1.79]	0.8738	-0.31 [-2.4, 1.78]	0.7728
	Male	-0.41 [-2.19, 1.37]	0.652	-1.29 [-2.9, 0.33]	0.1184	-0.41 [-2.18, 1.37]	0.6529
	White	2.11 [-1.9, 6.13]	0.3018	1.67 [-2.09, 5.43]	0.3845	2.07 [-1.92, 6.07]	0.3094
	Hispanic	3.82 [-0.79, 8.44]	0.1041	3.09 [-0.84, 7.02]	0.1229	3.8 [-0.79, 8.39]	0.1048
	cISCED	1.15 [0.74, 1.56]	<.0001	0.44 [0.05, 0.83]	0.029	1.15 [0.74, 1.56]	<.0001
	DST	0 [-0.32, 0.32]	0.9856	-0.22 [-0.51, 0.06]	0.1253	-0.13 [-0.67, 0.4]	0.6287
	Puzzle+	1.7 [-0.16, 3.57]	0.0733	0.86 [-0.83, 2.54]	0.3184	0.9 [-2.15, 3.95]	0.5634
	DST*Puzzle+					0.21 [-0.45, 0.86]	0.5364
	Year_diff			0.16 [-0.46, 0.77]	0.6152
	Adolescent IQ			0.34 [0.27, 0.41]	<.0001
	Note. N = 401, DST=Digital Screen Time, Bolded parameters indicate p<.05. Unadjusted models do not include adolescent IQ. Adjusted models include the adjustment for adolescent IQ

## Sheet: Gamer only- Action (SR)
STable 10: Parameter estimates for Block Design
		Model 1a- Unadj		Model 1a- Adj		Model 2		Model 1b- Unadj		Model 1b- Adj
		B [95% CI]	p	B [95% CI]	p	B [95% CI]	p	B [95% CI]	p	B [95% CI]	p
	Intercept	49.93 [45.41, 54.45]	<.0001	47.18 [43.25, 51.12]	<.0001	50.27 [45.52, 55.02]	<.0001	51.03 [47.02, 55.03]	<.0001	51.18 [47.83, 54.38]	<.0001
	Project	3.16 [-0.98, 7.3]	0.1349	1.54 [-1.81, 4.9]	0.3674	3.2 [-0.93, 7.33]	0.1293	2.98 [-1.14, 7.37]	0.18395	0.37 [-2.46, 3.21]	0.7964
	Age	-0.24 [-0.65, 0.17]	0.2567	-1.6 [-2.43, -0.76]	0.0002	-0.25 [-0.66, 0.17]	0.2403	-0.20 [-0.65, 0.26]	0.4049	-1.81 [-2.80, -0.81]	0.00036
	Adopted	-2.77 [-5.56, 0.01]	0.0512	-3.06 [-5.43, -0.68]	0.0115	-2.79 [-5.57, 0]	0.0497	-3.06 [-5.89, -0.24]	0.0336	-3.50 [-5.61, -1.39]	0.00115
	Male	1.51 [-0.69, 3.72]	0.1789	1.07 [-0.67, 2.82]	0.2265	1.5 [-0.72, 3.71]	0.1848	1.78 [-0.46, 4.02]	0.12007	0.73 [-0.82, 2.27]	0.355669
	White	0.05 [-3.39, 3.49]	0.9768	-0.82 [-3.57, 1.92]	0.5579	0.03 [-3.43, 3.48]	0.9887	-1.11 [-4.11, 1.89]	0.47	-2.22 [-4.63, 0.19]	0.071198
	Hispanic	0.91 [-2.79, 4.6]	0.6299	0.11 [-2.67, 2.88]	0.9398	0.9 [-2.85, 4.65]	0.6383	0.15 [-3.61, 3.91]	0.9367	-1.80 [-4.04, 0.43]	0.11415
	cISCED	1.13 [0.67, 1.58]	<.0001	-0.07 [-0.43, 0.29]	0.7013	1.11 [0.66, 1.57]	<.0001	1.08 [0.63, 1.52]	<.0001	0.37 [0.08, 0.65]	0.0115
	DST	0 [-0.39, 0.39]	0.9908	-0.33 [-0.63, -0.03]	0.0296	-0.09 [-0.6, 0.41]	0.7189	0.03 [-0.36, 0.42]	0.895234	-0.10 [-0.36, 0.16]	0.4313
	Action+	3.68 [1.46, 5.89]	0.0011	2.89 [1.11, 4.68]	0.0015	2.69 [-1.18, 6.56]	0.1727	3.53 [1.31, 5.74]	0.001786	1.02 [-0.45, 2.49]	0.174379
	DST*Action+					0.24 [-0.52, 1.01]	0.5343
	Year_diff			1.37 [0.61, 2.13]	0.0004					1.71 [0.74, 2.68]	0.0005
	Adolescent IQ			0.55 [0.48, 0.62]	<.0001
	Adolescent BD									0.65 [0.58, 0.72]	<.0001
	Note. N = 383-394, DST=Digital Screen Time, Bolded parameters indicate p<.05. Unadjusted models do not include adolescent IQ (or adolescent BD). Adjusted models include the adjustment for adolescent IQ (or adolescent BD)
STable 11: Parameter estimates fo Card Rotations
		Model 1- Unadj		Model 1- Adj		Model 2
	Effect	B [95% CI]	p	B [95% CI]	p	B [95% CI]	p
	Intercept	118.83 [101.04, 136.62]	<.0001	102.94 [84.96, 120.92]	<.0001	118.03 [99.7, 136.35]	<.0001
	Project	10.04 [-6, 26.09]	0.2199	9.18 [-5.35, 23.72]	0.2157	10.02 [-5.98, 26.03]	0.2195
	Age	-0.56 [-2.02, 0.89]	0.4489	-9.39 [-14.67, -4.11]	0.0005	-0.55 [-2.01, 0.91]	0.4583
	Adopted	4.08 [-6.72, 14.89]	0.459	2.66 [-7.49, 12.81]	0.6071	4.12 [-6.67, 14.91]	0.4545
	Male	11.52 [2.2, 20.84]	0.0154	10.22 [1.68, 18.77]	0.0191	11.54 [2.23, 20.86]	0.0151
	White	11.14 [-3.13, 25.4]	0.1261	7.82 [-5.89, 21.53]	0.2634	11.19 [-3.1, 25.48]	0.1248
	Hispanic	1.42 [-16.67, 19.5]	0.878	0.27 [-17.32, 17.85]	0.9764	1.44 [-16.64, 19.51]	0.8762
	cISCED	3.29 [1.37, 5.2]	0.0008	0.33 [-1.44, 2.11]	0.712	3.31 [1.4, 5.22]	0.0007
	DST	-1.09 [-2.59, 0.4]	0.151	-1.83 [-3.22, -0.43]	0.0104	-0.89 [-2.73, 0.95]	0.3436
	Action+	6.24 [-2.92, 15.4]	0.1817	4.14 [-4.27, 12.56]	0.3344	8.51 [-7.37, 24.39]	0.2937
	DST*Action+					-0.56 [-3.58, 2.47]	0.7185
	Year_diff			8.62 [3.49, 13.74]	0.001
	Adolescent IQ			1.39 [1.09, 1.69]	<.0001
	Note. N = 394, DST=Digital Screen Time, Bolded parameters indicate p<.05. Unadjusted models do not include adolescent IQ. Adjusted models include the adjustment for adolescent IQ

## Sheet: Genre Preference
STable 12: Parameter estimates for Genre Preference
		Action+	Puzzle+
	Intercept	-1.29 [-2.56, -0.02]	1.69 [0.41, 2.97]
	project	-0.39 [-1.38, 0.60]	0.45 [-0.55, 1.46]
	Age	-0.01 [-0.26, 0.25]	-0.01 [-0.26, 0.24]
	adopted	0.08 [-0.66, 0.81]	0.1 [-0.56, 0.76]
	Male	2.44 [1.95, 2.94]	-2.08 [-2.59, -1.58]
	White	-0.39 [-1.63, 0.85]	-0.27 [-1.29, 0.75]
	Hispanic	0.33 [-0.98, 1.64]	-0.97 [-2.12, 0.18]
	Year_diff	-0.02 [-0.26, 0.23]	0.01 [-0.23, 0.24]
	Adolescent IQ	0.01 [-0.01, 0.03]	0.02 [0.001, 0.04]
	Note. Bolded parameters indicate p<.05.

[truncated: 1 more sheets: Figures]
